# Supplementary material for: Influencing Activity of Bats by Dimly Lighting Wind Turbine Surfaces with Ultraviolet Light
Source: Animals (Basel). 2021 Dec 21;12(1):9. doi: 10.3390/ani12010009 (PMC8744972; doi:10.3390/ani12010009)
Supplement: Supplementary file 1 [file animals-12-00009-s001.zip]

Archive with 8 entries (7 files):
- animals-1461752-supplementary/revised_supplementary_files/
- animals-1461752-supplementary/revised_supplementary_files/Figure S1.jpg
- animals-1461752-supplementary/revised_supplementary_files/Figure S2.pdf
- animals-1461752-supplementary/revised_supplementary_files/SUPPEMENTARY_INFO_CAPTIONS_Cryan et al.docx
- animals-1461752-supplementary/revised_supplementary_files/Video S1.avi
- animals-1461752-supplementary/revised_supplementary_files/Video S2.avi
- animals-1461752-supplementary/revised_supplementary_files/Video S3.avi
- animals-1461752-supplementary/revised_supplementary_files/Video S4.avi
